# Supplementary material for: Development and initial validation of the Japanese healthy work environment assessment tool for critical care settings
Source: PLoS One. 2022 May 12;17(5):e0268124. doi: 10.1371/journal.pone.0268124 (PMC9098038; doi:10.1371/journal.pone.0268124)
Supplement: S1 Data — (XLSX) [file pone.0268124.s003.xlsx]

## Sheet: Sheet1
	1st																		2nd
	Q1	Q2	Q3	Q4	Q5	Q6	Q7	Q8	Q9	Q10	Q11	Q12	Q13	Q14	Q15	Q16	Q17	Q18	Q1	Q2	Q3	Q4	Q5	Q6	Q7	Q8	Q9	Q10	Q11	Q12	Q13	Q14	Q15	Q16	Q17	Q18
1	2	3	2	2	3	2	3	2	2	3	3	3	3	2	3	4	2	4	3	3	2	2	2	3	2	2	2	2	3	2	2	2	2	2	2	4
2	4	4	4	3	4	3	3	4	4	2	4	4	4	4	2	3	3	4	4	4	4	2	4	3	3	4	4	2	4	4	3	4	3	4	3	4
3	3	4	4	3	3	3	3	4	4	2	4	1	2	4	4	5	4	3	3	3	3	3	3	3	4	4	4	2	4	2	3	3	3	4	4	3
4	1	2	1	1	2	3	3	2	3	1	2	2	4	1	1	4	1	3	1	2	1	1	2	1	3	1	3	1	1	1	1	2	2	2	1
5	2	2	2	3	3	1	2	2	3	2	3	4	1	2	3	3	2	3	2	2	1	1	2	2	2	2	2	1	2	3	2	2	3	3	1	3
6	5	5	3	3	4	4	3	3	4	3	4	4	3	4	1	3	4	4	4	4	4	4	4	4	4	3	3	3	5	3	4	4	3	4	4	4
7	3	3	3	3	3	3	2	3	3	3	3	3	3	2	2	3	2	2	4	3	4	3	3	3	3	3	3	3	4	3	4	3	3	4	3	3
8	2	2	2	1	1	1	1	1	1	1	3	3	2	1	3		1	3	2	3	1	1	2	2	2	3	3	2	3	2	2	1	2	4	2	2
9	4	4	4	3	3	3	3	3	3	3	4	4	3	3	3	4	2	3	4	3	4	3	4	4	3	3	3	3	4	4	4	4	4	4	3	4
10	4	4	4	3	4	4	3	3	4	2	3	3	4	4	4	4	4	3	4	3	4	3	4	4	3	4	4	2	3	3	4	3	3	4	4	3
11	2	1	1	2	1	1	1	3	1	1	1	1	1	2	1	3	1	1	2	2	1	2	2	1	1	1	2	1	1	2	2	1	1	1	1	1
12	4	4	3	2	3	4	2	4	4	2	4	4	4	3	4	4	3	4	3	3	3	3	3	4	2	4	4	3	3	3	3	3	4	4	3	4
13	3	3	2	3	4	2	3	3	4	2	3	2	4	3	4	4	4	3	3	2	2	3	2	2	3	3	4	3	2	3	4	3	4	4	3	3
14	2	4	3	1	3	2	2	2	4	1	3	3	3	3	3	4	3	1	2	2	2	2	3	2	2	2	3	1	3	3	3	2	2	3	2	2
15	2	2	2	3	3	2	3	4	3	2	3	4	3	2	2	3	4	3	2	2	3	3	3	3	2	3	3	2	2	4	2	3	2	3	2	3
16	4	3	3	2	3	4	3	2	3	3	3	2	3	3	3	4	3	3	4	4	4	2	3	4	3	3	3	3	4	3	3	3	4	4	3	3
17	4	2	2	2	5	3	2	1	2	1	2	2	2	4	2	4	2	3	2	2	1	1	3	4	3	2	4	1	1	3	2	2	1	5	2	4
18	2	2	2	2	2	2	2	4	3	2	4	4	3	2	4	5	5	4	3	4	4	3	2	3	4	3	4	3	4	4	3	4	2	4	4	4
19	5	3	3	1	4	4	3	3	4	1	4	2	4	2	2	3	4	4	4	3	3	3	4	4	3	3	4	2	3	3	4	2	2	4	4	5
20	5	4	5	4	4	4	4	4	4	4	4	4	4	4	4	4	4	4	4	4	4	2	4	3	3	4	4	4	4	4	4	4	4	4	4	4
21	2	2	3	2	4	3	1	3	2	2	4	3	3	3	3	3	2	2	4	3	2	2	2	3	1	3	3	2	2	2	3	4	3	4	2	2
22	4	2	1	1	2	3	3	1	1	2	2	1	1	1	2	2	3	2	2	3	1	1	2	1	2	2	1	2	2	1	2	2	1	3	2	3
23	4	4	4	3	4	3	3	4	3	3	4	4	3	3	4	4	3	4	4	3	4	3	4	4	3	4	4	3	4	4	4	4	3	4	4	3
24	3	3	3	2	3	2	3	3	3	2	2	2	3	2	3	2	3	3	3	3	3	3	3	3	3	3	3	3	3	3	3	3	3	3	3	3
25	2	2	2	2	3	3	3	3	3	1	2	2	3	2	2	2	4	2	2	2	2	2	3	3	3	3	2	1	2	2	3	2	1	2	4	1
26	4	4	3	3	4	4	3	3	4	2	3	4	4	3	3	4	3	4	4	3	3	3	4	3	3	3	4	3	3	4	4	4	4	4	3	4
27	2	5	2	1	4	4	1	2	4	1	3	4	2	3	4	5	1	5	4	2	1	1	4	4	2	2	2	2	3	2	3	3	4	4	1	2
28	4	4	2	3	3	3	3	3	3	3	3	4	4	3	4	4	4	3	3	3	2	3	3	3	3	3	3	3	4	4	4	3	3	4	4	4
29	2	3	2	2	3	4	3	3	3	3	2	2	3	2	2	2	3	3	4	3	3	2	3	4	3	4	3	3	2	3	3	3	3	3	3	3
30	5	4	4	4	4	5	4	4	4	4	4	4	4	4	4	4	4	4	4	3	3	3	4	5	3	3	4	5	4	4	3	3	4	4	3	4
31	3	3	2	2	3	3	3	3	4	4	4	3	3	3	2	4	4	4	3	3	2	2	3	4	3	2	4	3	4	2	3	3	2	4	4	3
32	2	3	1	3	4	4	2	4	4	2	4	4	3	4	2	3	4	4	2	3	2	3	4	3	2	3	4	2	4	4	4	4	2	3	4	4
33	4	4	3	2	3	2	4	4	4	4	4	4	3	4	4	4	3	4	4	4	4	4	3	4	3	3	4	4	4	3	3	4	4	4	4	4
34	3	2	2	1	3	2	3	3	2	1	3	3	2	3	2	3	3	3	3	2	2	2	2	3	2	2	2	3	3	3	3	2	2	2	1	3
35	4	4	4	3	5	4	4	5	5	2	4	4	5	4	5	5	5	4	4	4	4	3	5	4	4	5	5	2	4	4	5	5	5	5	5	4
36	4	1	1	1	3	2	2	1	2	1	1	1	1	1	1	4	2	3	1	2	1	1	2	1	2	1	3	1	1	1	3	1	1	2	1	3
37	1	2	4	1	3	3	1	2	3	1	3	2	3	3	2	4	2	2	2	2	2	2	3	2	1	3	2	2	3	4	3	3	3	4	2	3
38	4	4	3	3	3	3	3	3	2	3	3	4	4	3	3	4	3	4	4	4	3	3	4	3	3	3	2	3	4	3	4	3	3	4	3	4
39	2	3	3	2	3	4	3	3	3	1	3	3	4	2	2	4	2	2	2	2	2	2	2	2	2	2	2	3	3	2	3	2	2	4	2	2
40	4	4	3	4	4	4	4	4	4	3	4	4	4	3	4	4	4	4	5	4	4	3	4	4		4	3	3	4	4	4	4	4	5	4	4
41	4	3	3	2	3	3	3	4	3	4	4	3	4	2	3	4	4	4	4	4	4	3	3	3	3	3	3	3	3	3	3	3	3	4	3	3
42	3	3	2	3	4	4	3	3	4	2	3	4	3	4	2	4	3	3	4	3	3	3	4	4	3	3	4	2	3	3	3	3	4	4	3	3
43	4	2	2	2	2	2	2	2	2	2	4	4	2	4	4	4	2	2	4	4	4	2	4	4	4	4	3	3	4	4	3	4	4	4	2	4
44	4	3	4	4	4	4	4	4	4	2	4	4	4	4	3	4	4	5	4	4	4	3	4	4	3	4	4	3	4	4	4	5	3	3	4	3
45	2	2	2	1	2	2	2	1	2	1	2	2	2	1	1	2	2	2	2	2	2	1	2	2	1	1	2	1	2	2	1	1	2	2	1	2
46	5	5	3	3	4	4	3	3	4	3	4	4	3	4	1	3	4	4	4	4	3	4	4	4	4	3	4	2	4	1	3	4	4	4	4	3
47	5	4	5	4	4	4	4	4	4	4	5	4	5	4	4	5	4	4	4	4	4	4	4	4	4	4	4	4	4	4	4	4	4	4	4	4
48	4	4	3	4	3	4	4	3	4	3	4	4	4	4	3	4	4	4	3	3	2	3	3	4	4	3	4	4	4	4	3	2	3	4	4	3
49	2	4	2	2	4	4	4	3	2	4	4	2	4	4	2	4	4	4	2	2	2	2	4	4	4	3	2	4	4	2	4	4	2	4	4	4
50	2	2	3	1	4	2	1	2	2	1	4	2	3	1	2	4	1	4	2	2	2	2	2	2	2	2	2	1	2	2	1	1	1	3	1	3
