# Supplementary material for: Development and initial validation of the Japanese healthy work environment assessment tool for critical care settings
Source: PLoS One. 2022 May 12;17(5):e0268124. doi: 10.1371/journal.pone.0268124 (PMC9098038; doi:10.1371/journal.pone.0268124)
Supplement: S2 Data — (XLSX) [file pone.0268124.s004.xlsx]

## Sheet: 妥当性データ
1	Q1	Q2	Q3	Q4	Q5	Q6	Q7	Q8	Q9	Q10	Q11	Q12	Q13	Q14	Q15	Q16	Q17	Q18
2	2	1	1	1	1	2	1	1	1	1	3	2	1	2	1	2	1	1
3	2	1	2	2	2	1	1	2	2	1	3	3	2	4	3	4	1	4
4	4	4	4	4	3	4	4	4	4	4	5	1	3	4	5	3	3	3
5	4	4	4	4	4	2	3	4	4	2	4	4	5	4	4	4	2	4
6	4	4	4	3	4	4	4	4	4	3	4	4	4	3	3	4	4	4
7	2	2	2	2	3	3	2	2	3	1	3	2	3	3	2	4	3	2
8	3	2	3	1	4	2	1	2	2	2	3	1	2	2	2	4	1	4
9	4	3	2	2	3	4	3	3	2	2	3	2	3	4	3	3	2	3
10	3	3	4	2	2	2	2	4	2	3	4	2	2	2	2	3	3	2
11	3	3	4	2	2	2	2	4	2	3	4	2	2	2	2	3	3	2
12	4	3	4	4	4	3	4	4	3	3	4	4	4	4	4	4	4	4
13	4	4	4	3	4	4	3	3	3	3	4	4	4	3	3	4	4	3
14	4	3	2	1	4	4	2	2	3	4	4	2	2	4	3	2	2	2
15	4	4	5	3	4	3	3	4	4	4	3	4	4	5	4	4	4	4
16	3	3	5	1	4	2	3	3	2	1	2	4	3	1	3	4	3	2
17	3	4	3	2	3	4	3	4	4	2	4	4	4	4	4	4	3	3
18	4	4	4	3	3	4	4	4	3	3	3	4	3	3	4	4	3	4
19	4	4	3	2	4	4	3	4	3	3	4	4	3	4	4	4	2	4
20	4	4	3	3	3	2	2	1	3	2	3	1	2	3	2	3	3	2
21	3	3	1	1	2	1	1	1	1	2	2	2	2	1	1	2	1	2
22	3	2	2	1	3	1	1	2	2	2	2	2	2	3	3	2	3	1
23	3	3	4	1	2	2	3	4	3	4	4	2	4	4	3	3	2	3
24	4	4	4	4	4	4	4	4	4	4	4	4	4	4	4	4	4	4
25	3	3	2	1	3	2	1	2	2	1	2	2	1	1	1	2	1	2
26	3	4	4	4	3	4	4	3	4	4	3	4	4	3	3	4	3	4
27	2	4	5	1	4	2	2	3	4	1	2	4	4	2	3	4	3	3
28	4	2	4	2	4	2	3	4	4	2	3	4	4	2	4	4	4	2
29	3	2	2	1	3	3	2	1	1	1	2	1	2	2	1	2	2	1
30	2	3	1	1	3	3	3	4	3	2	3	3	4	2	3	4	1	3
31	2	2	3	1	3	3	3	2	2	1	3	3	2	2	2	3	3	4
32	4	4	3	2	4	4	3	4	4	1	3	4	4	4	4	4	4	4
33	4	4	5	2	4	4	4	4	4	3	4	4	4	4	4	4	3	2
34	4	4	4	3	4	3	3	3	3	3	4	4	4	3	3	4	3	3
35	3	2	2	1	3	3	2	2	3	2	2	2	3	3	3	3	3	2
36	5	5	5	2	3	3	3	2	3	2	3	3	4	3	4	4	4	4
37	3	4	3	2	3	3	3	3	3	3	4	2	2	2	3	3	2	2
38	2	2	2	1	3	2	2	2	2	2	2	2	3	1	2	2	2	3
39	4	4	4	3	4	5	4	4	4	4	5	4	5	5	5	4	3	5
40	4	4	3	1	4	4	2	4	3	3	4	4	4	2	4	4	4	4
41	2	2	2	1	2	2	3	2	3	3	4	3	3	2	3	4	3	3
42	3	4	4	2	4	3	3	4	3	2	3	3	3	2	4	3	2	4
43	3	3	3	3	3	3	3	3	3	3	3	3	3	3	3	3	3	3
44	3	3	3	4	2	2	4	4	2	2	4	2	2	2	4	4	4	4
45	2	3	2	3	3	4	4	4	4	3	4	4	4	4	4	4	4	4
46	2	2	3	3	3	3	3	1	3	3	4	3	3	3	2	4	3	3
47	4	4	4	5	4	4	4	3	5	2	4	4	4	5	4	5	5	5
48	4	4	4	4	4	3	3	3	3	4	4	4	3	3	3	4	4	3
49	3	4	3	3	4	3	4	4	3	3	4	4	4	4	4	4	4	3
50	5	3	1	3	3	2	1	1	1	1	3	3	3	1	1	1	1	3
51	4	3	3	2	3	3	3	3	4	2	4	4	4	4	3	4	3	4
52	4	4	4	2	4	2	2	4	4	1	3	4	3	2	4	4	2	2
53	4	3	4	3	4	4	4	3	4	2	3	4	4	4	3	4	4	4
54	4	4	4	3	4	3	4	4	4	4	4	2	4	4	4	4	4	4
55	3	4	5	4	4	2	4	4	4	2	2	4	4	4	5	5	4	4
56	3	2	3	1	4	3	3	2	4	3	3	3	4	4	3	4	3	4
57	4	4	4	2	4	5	4	4	3	2	3	3	4	3	4	5	5	5
58	4	4	4	3	4	3	3	4	4	3	4	4	4	3	4	4	4	4
59	4	4	3	2	4	2	2	3	4	2	4	3	4	2	3	2	4	4
60	4	4	3	2	4	4	3	4	3	3	3	4	4	3	3	4	4	3
61	4	4	2	4	4	3	3	3	4	3	4	3	4	4	4	4	4	4
62	3	2	3	2	3	3	3	3	4	2	2	3	3	1	2	2	3	3
63	4	4	4	4	4	4	4	4	4	2	4	2	4	4	4	4	4	4
64	3	3	3	2	3	3	2	2	2	1	1	2	4	2	3	4	2	2
65	3	3	4	4	3	3	3	3	3	3	3	3	3	3	3	3	3	2
66	2	3	3	4	4	4	2	2	4	2	3	4	3	4	3	4	4	4
67	4	4	4	3	4	3	4	4	4	3	4	3	4	4	4	5	3	4
68	3	4	4	4	4	4	4	4	4	4	4	4	4	4	4	5	4	4
69	5	4	5	2	4	3	2	4	4	1	4	4	3	2	4	4	4	2
70	3	2	2	2	3	2	1	2	2	2	2	2	2	2	2	3	2	2
71	3	2	2	2	3	2	1	2	2	2	2	2	2	2	2	3	2	2
72	4	2	2	1	3	2	2	1	2	2	2	2	2	3	2	3	2	2
73	3	3	3	1	4	2	2	3	2	2	3	3	3	2	3	3	1	3
74	2	3	4	2	4	2	3	4	3	4	4	3	2	4	3	4	3	3
75	3	3	1	1	3	2	1	2	3	3	2	2	3	3	2	3	3	2
76	2	2	2	1	1	1	1	1	1	1	2	3	1	1	1	1	2	1
77	3	4	2	3	4	3	4	3	3	3	4	3	3	3	2	2	4	4
78	4	4	4	3	4	4	4	4	4	3	4	4	4	3	4	4	4	3
79	3	3	1	1	3	3	3	1	2	1	1	1	2	3	3	3	2	1
80	4	4	5	3	4	4	4	4	4	4	4	4	4	4	4	4	4	3
81	1	2	2	1	3	1	1	2	3	3	2	2	1	1	2	2	1	3
82	4	4	4	4	4	4	4	4	4	4	4	4	4	3	4	5	3	4
83	4	4	4	3	4	4	4	4	2	4	4	4	4	4	3	4	3	2
84	3	3	3	3	3	2	3	2	2	3	2	2	2	3	2	4	4	3
85	3	3	3	2	4	4	2	2	1	1	3	2	4	2	2	3	1	3
86	3	3	4	2	4	2	2	4	3	2	4	3	2	2	3	4	3	2
87	4	3	3	3	2	3	2	3	4	4	4	4	3	2	2	4	3	2
88	2	4	4	1	4	4	2	2	2	2	4	2	2	2	4	4	2	4
89	4	4	3	3	4	3	4	3	4	2	3	4	3	2	3	4	3	4
90	4	4	4	2	4	3	2	2	3	1	4	4	2	2	3	4	3	3
91	3	4	4	4	3	4	4	4	4	2	3	4	4	4	4	4	3	4
92	4	4	4	3	4	4	4	3	4	4	4	5	4	4	3	5	4	4
93	5	4	3	4	4	5	4	3	5	4	3	4	4	4	4	4	5	4
94	2	3	2	3	3	2	2	2	2	2	2	2	2	2	2	2	2	2
95	3	2	2	1	2	3	2	2	2	2	3	3	1	2	2	2	1	3
96	3	3	4	2	3	3	2	4	2	2	3	4	4	4	3	4	2	4
97	4	4	4	3	3	3	3	4	3	2	4	3	3	3	3	4	4	4
98	3	3	4	4	3	4	3	4	2	2	4	3	4	2	4	4	3	3
99	4	3	3	2	4	4	2	3	4	2	4	3	3	3	2	3	3	3
100	4	2	3	2	3	3	1	2	3	3	2	2	3	2	3	2	3	4
101	3	3	4	2	3	2	3	2	2	2	4	3	3	2	2	3	2	3
102	3	4	3	2	3	3	2	3	3	2	3	2	3	3	3	3	3	3
103	2	4	2	1	4	2	3	3	2	4	4	5	5	3	3	4	3	4
104	3	3	3	3	3	3	3	3	3	3	3	3	3	3	3	3	3	3
105	5	3	3	1	4	3	2	4	3	2	3	2	3	4	4	4	3	4
106	4	3	4	2	3	3	2	2	2	1	4	3	3	4	2	4	4	4
107	2	2	2	2	3	2	3	3	2	2	3	3	2	3	3	3	4	3
108	3	3	4	3	3	3	2	2	2	2	2	3	2	2	2	3	2	2
109	4	4	2	1	4	2	3	2	2	2	4	2	4	3	2	4	3	4
110	4	3	4	4	4	4	4	4	4	3	4	4	4	4	4	4	4	4
111	1	1	2	1	1	1	1	1	1	1	1	1	2	2	2	2	2	1
112	4	4	5	3	4	4	5	5	3	3	4	3	4	4	5	5	4	4
113	4	4	4	2	4	4	3	4	4	3	4	4	4	3	4	4	3	4
114	3	3	2	2	3	2	2	3	3	3	3	2	2	2	2	3	2	3
115	3	3	4	1	2	2	2	4	2	4	5	4	3	5	4	5	2	4
116	2	1	2	2	3	3	1	2	2	2	3	2	2	3	3	3	2	3
117	1	3	2	2	2	1	2	2	3	2	2	2	3	2	3	3	4	2
118	3	2	1	2	4	3	1	2	4	3	2	2	3	3	4	2	2	1
119	5	5	4	4	4	3	4	4	4	4	4	4	4	3	3	4	4	4
120	3	3	3	2	3	2	2	2	3	3	4	3	3	2	2	3	3	3
121	2	2	1	2	4	3	2	1	2	2	2	2	1	3	2	3	2	4
122	4	4	3	1	3	2	2	2	2	2	4	4	3	2	3	4	2	2
123	3	3	2	2	3	3	3	2	3	3	2	2	2	4	3	3	4	3
124	4	5	3	3	3	3	3	4	4	4	4	4	4	2	4	3	3	4
125	4	4	4	4	4	4	4	4	4	4	4	4	4	4	4	4	4	3
126	3	3	4	2	3	3	2	3	2	2	3	2	3	4	3	4	2	3
127	4	1	1	1	4	2	1	1	1	1	2	1	3	1	1	3	1	3
128	4	4	3	1	3	2	2	2	2	2	4	4	3	2	3	4	2	2
129	3	3	2	2	2	2	3	2	2	2	3	3	2	2	2	4	2	2
130	2	2	1	2	3	3	2	3	1	1	2	2	2	3	2	5	2	1
131	4	3	3	3	3	3	2	3	2	2	4	3	3	3	3	4	3	4
132	4	3	4	2	4	3	4	2	2	3	2	2	3	2	2	3	2	2
133	4	3	4	4	4	4	4	4	4	3	4	4	4	4	4	4	4	4
134	4	4	4	2	4	4	4	4	3	2	2	4	4	2	3	4	4	3
135	3	2	1	1	3	3	3	2	3	1	2	3	3	3	1	3	1	1
136	4	3	4	4	4	4	3	4	4	4	4	4	4	4	4	5	4	4
137	4	4	4	2	4	4	4	4	3	2	2	4	4	2	3	4	4	3
138	2	2	1	2	3	2	2	2	3	1	2	4	3	2	2	3	2	2
139	4	4	4	3	3	4	4	4	3	2	4	4	3	3	4	4	3	3
140	4	2	2	2	4	2	2	4	4	1	3	2	2	2	2	2	2	4
141	4	4	3	2	3	3	4	3	2	2	4	4	3	4	4	4	4	4
142	1	3	3	2	2	3	3	3	3	2	3	3	4	1	4	4	1	2
143	3	3	3	2	2	2	2	2	2	2	3	3	3	4	3	3	3	3
144	4	4	4	2	4	1	3	4	4	1	5	2	3	4	4	4	4	4
145	4	4	4	4	4	4	4	4	4	4	4	4	4	3	4	4	4	4
146	4	4	3	3	4	4	3	2	4	2	4	3	4	2	2	3	3	4
147	4	5	4	4	4	4	3	4	4	3	5	4	3	3	4	3	4	3
148	3	4	4	3	4	3	4	3	4	4	3	2	4	3	4	4	3	3
149	2	2	4	3	3	2	3	2	4	3	2	3	4	4	4	3	4	2
150	3	1	2	1	4	3	3	2	2	1	1	2	4	1	1	2	1	1
151	5	4	4	3	4	4	4	4	3	4	4	4	3	3	4	4	3	4
152	4	5	5	4	3	3	3	4	4	3	4	3	4	5	4	4	5	4
153	1	3	2	1	2	2	3	2	2	1	3	1	1	2	1	4	4	3
154	2	1	1	1	1	2	2	1	1	1	1	1	1	1	1	1	1	2
155	4	2	1	2	3	1	2	3	2	2	2	2	2	3	1	1	1	2
156	4	3	3	3	3	3	3	3	3	3	3	3	3	3	3	3	2	4
157	3	3	4	3	3	2	4	4	3	4	2	2	3	2	2	4	3	3
158	2	1	1	1	1	1	1	1	1	1	1	1	1	1	1	1	1	1
159	3	4	3	2	3	3	3	3	2	3	3	2	2	3	3	3	2	4
160	1	1	1	1	2	1	1	1	2	3	2	2	1	1	1	2	3	1
161	3	3	3	2	2	2	2	2	4	3	3	2	2	5	2	4	2	4
162	2	3	3	2	4	3	3	3	4	4	4	4	3	3	4	4	3	4
163	2	2	4	2	3	2	2	4	2	2	4	2	2	2	2	4	2	4
164	2	2	1	2	2	4	3	2	4	2	4	2	2	4	3	4	2	3
165	3	4	3	3	4	3	3	3	2	1	4	3	2	2	4	3	2	4
166	3	4	4	4	3	2	4	5	4	3	4	4	4	2	3	5	4	3
167	4	4	3	3	3	3	3	3	2	3	3	3	3	3	2	4	2	3
168	2	2	2	2	2	4	4	4	4	4	4	4	4	4	4	4	3	4
169	3	3	2	3	4	3	3	2	4	3	4	4	4	1	3	4	3	4
170	4	4	4	3	1	4	3	2	3	1	4	4	2	1	4	5	2	3
171	4	3	2	3	3	3	3	3	4	3	4	4	4	3	3	4	4	4
172	4	3	2	3	4	3	2	2	2	1	3	3	3	3	3	3	2	2
173	4	2	2	4	2	4	4	1	2	2	4	4	4	2	2	4	4	3
174	4	3	4	3	2	3	3	3	4	2	4	4	4	2	3	4	3	3
175	3	2	2	2	2	4	3	3	3	2	4	2	2	2	2	4	2	4
176	5	4	5	3	4	4	4	4	5	3	4	4	4	4	4	5	4	4
177	2	2	2	2	3	1	1	2	4	1	2	2	2	2	2	2	1	1
178	5	3	4	4	4	5	2	4	3	4	2	4	4	5	3	2	4	4
179	3	4	4	4	2	3	3	4	4	4	3	4	2	3	4	3	4	2
180	2	3	3	3	1	2	2	3	3	3	2	3	1	2	3	2	3	1
181	4	3	3	2	3	4	3	3	4	2	3	2	3	3	3	4	3	2
182	5	4	4	5	5	5	4	4	5	4	4	5	5	5	4	4	4	4
183	3	4	4	4	2	3	3	4	4	4	3	4	2	3	4	3	4	2
184	4	2	3	4	2	4	2	3	4	2	2	3	2	4	2	2	4	2
185	1	1	1	1	1	1	1	1	1	1	1	1	1	1	1	3	1	1
186	3	4	4	4	2	3	3	4	4	4	3	4	2	3	4	3	4	2
187	2	3	3	3	1	2	2	3	3	3	2	3	1	2	3	2	3	1
188	3	4	3	4	4	3	2	3	4	4	2	3	4	3	4	2	4	4
189	3	4	4	4	2	3	3	4	4	4	3	4	2	3	4	3	4	2
190	2	3	3	3	1	2	2	3	3	2	2	3	2	2	3	2	3	2
191	3	4	3	4	3	3	2	3	4	3	2	3	3	3	4	3	3	3
192	3	3	3	3	3	3	2	3	3	3	2	3	3	3	3	2	3	3
193	5	4	4	4	2	3	4	3	4	4	4	4	4	4	3	4	3	3
194	4	2	3	3	2	4	2	3	4	2	2	4	2	4	2	2	4	2
195	4	4	3	2	4	4	3	4	3	2	4	2	4	3	4	4	3	4
196	4	4	3	3	3	4	3	3	3	4	3	3	3	4	4	3	3	3
197	2	3	3	3	2	2	2	3	3	3	2	3	2	2	3	2	3	1
198	4	4	4	4	4	3	4	4	4	3	4	4	4	4	4	4	4	4
199	3	2	3	3	3	3	3	3	4	3	3	4	2	3	3	3	4	3
200	3	4	4	4	2	3	3	4	4	4	3	4	2	3	4	3	4	3
201	3	3	2	2	2	4	3	2	4	1	4	4	3	3	3	4	2	4
202	3	4	4	4	2	3	3	4	4	4	2	3	2	3	4	3	4	2
203	3	4	4	4	2	3	3	4	4	4	3	4	2	3	4	3	4	2
